# Supplementary material for: Dietary quality of school meals and packed lunches: a national study of primary and secondary schoolchildren in the UK
Source: Public Health Nutr. 2022 Jun 1;26(2):425–36. doi: 10.1017/S1368980022001355 (PMC13076075; doi:10.1017/S1368980022001355)
Supplement: Supplementary file 1 [file S1368980022001355sup.zip]

Archive with 2 entries (2 files):
- S1368980022001355sup001.docx
- S1368980022001355sup002.pdf
